# Supplementary material for: Theoretical basis of the community effect in development
Source: BMC Syst Biol. 2011 Apr 17;5:54. doi: 10.1186/1752-0509-5-54 (PMC3105943; doi:10.1186/1752-0509-5-54)
Supplement: Additional file 2 — SPiM code for the three-step gene expression. The file is in simple text format (.txt) and runs in SPiM without changing its format. The name of the file may need to be changed without spaces, e.g., AdditionalFile2.txt in order to run simulations by the command line version of SPiM. [file 1752-0509-5-54-S2.TXT]

(**********************************************************************************)
(* Theoretical basis of the community effect in development                       *)
(* Yasushi Saka, C�line Kuttler, C�dric Lhoussaine, Ekkehard Ullner, Marco Thiel  *)
(**********************************************************************************)
(* Additional file 2                                                              *)
(**********************************************************************************)

directive sample 90000.0
directive plot Tf(prom1); R(); P()

val p_deg = 0.0003470 (* decay rate for protein P *)
val tf_deg = 0.0      (* decay rate for transcription factor Tf *)
val m_deg = 0.001160  (* decay rate for mRNA *)

val transcription_basal = 0.0      (* basal transcription rate *)
val transcription_active = 0.01160 (* activated transcription rate *)
val translation = 0.02310          (* protein translation rate *)

val bind = 0.0001930 (* binding rate of transcription factor Tf to promoter *)
val unbind = 0.03470 (* dissociation rate of transcription factor Tf *)

type qchan = chan(chan)

new prom1@bind: qchan

(****************************)
(* Tf: transcription factor *)
(****************************)
let Tf(prom:qchan) = (              (* free state *)
 new ub@unbind: chan
 do !prom(ub); Tf_bound(prom, ub)   (* binding to gene G*)
 or delay@tf_deg                    (* degradation *)
)
and Tf_bound(prom:qchan,ub:chan) =  (* bound state *)
 ?ub; Tf(prom)                      (* dissociation from gene G *)

(****************)
(* P: protein P *)
(****************)
let P() = delay@p_deg (* degradation *)

(***********************************)
(* R: mRNA *)
(***********************************)
let R() =
 do delay@translation; ( P() | R() ) (* translation of protein P *)
 or delay@m_deg                      (* degradation *)

(***********)
(* G: gene *)
(***********)
let G(prom:qchan) =                                               (* free state *)
 do delay@transcription_basal; ( R() | G(prom) )                  (* basal transcription *)
 or ?prom(ub); G_bound_to_Tf(prom, ub)                            (* binding to transcription factor Tf *)
and G_bound_to_Tf(prom:qchan, ub:chan) =                          (* bound state *)
 do delay@transcription_active; ( R() | G_bound_to_Tf(prom, ub) ) (* activated transcription *)
 or !ub; G(prom)                                                  (* dissociation from gene G *)

(* runs with an initial configuration of 10 transcrition factors and a single gene G *)
run ( 10 of Tf(prom1) | G(prom1) )
