# Supplementary material for: Theoretical basis of the community effect in development
Source: BMC Syst Biol. 2011 Apr 17;5:54. doi: 10.1186/1752-0509-5-54 (PMC3105943; doi:10.1186/1752-0509-5-54)
Supplement: Additional file 3 — SPiM code for the community effect model. This file is also in simple text format (.txt) and runs in SPiM without changing its format. The name of the file may need to be changed without spaces, e.g., AdditionalFile3.txt to run simulations. This SPiM code is for 10 cells with two copies each of gene A and gene B. You would not see any interesting simulation results with 10 cells, but need to increase the community size to at least above 22 cells to have a community effect with the parameter values in the code. [file 1752-0509-5-54-S3.TXT]

(*********************************************************************************)
(* Theoretical basis of the community effect in development                      *)
(* Yasushi Saka, C�line Kuttler, C�dric Lhoussaine, Ekkehard Ullner, Marco Thiel *)
(*********************************************************************************)
(* Additional file 3                                                             *)
(*********************************************************************************)
(* This SPiM code is for 10 cells with two copies each of gene A and gene B.     *)
(* You would not see any interesting simulation results with 10 cells, but need  *)
(* to increase the community size to at least above 22 cells to have a community *)
(* effect with these parameter values in the code.                               *)
(*********************************************************************************)

directive sample 120000.0 3000
directive plot Ap(prom_Bg1); Ap(prom_Bg2); Ap(prom_Bg3); Ap(prom_Bg4); Ap(prom_Bg5); Ap(prom_Bg6); Ap(prom_Bg7); Ap(prom_Bg8); Ap(prom_Bg9); Ap(prom_Bg10); Bp_out()

val a_deg = 0.0003470 (* decay rate for transcription factor Ap *)
val b_deg = 0.0003470 (* decay rate for diffusible factor Bp *)
val c_deg = 0.0003470 (* decay rate for transcription factor Cp *)
val m_deg = 0.001160 (* decay rate for mRNA *)

val transcription_basal = 0.0 (* basal transcription rate *)
val transcription_active = 0.01160 (* activated transcription rate *)
val translation = 0.02310 (* protein translation rate *)

val unbinda = 0.03470 (* dissociation rate of transcription factor Ap *)
val unbindc = 0.03470 (* dissociation rate of transcription factor Cp *)

val binda = 0.0001930 (* binding rate of transcription factor Ap to promoter *)
val bindc = 0.0001930 (* binding rate of transcription factor Cp to promoter *)

val com = 0.0000005780 (* rate of inter-cell transmission and signal transduction of Bp_out *)

val exp = 0.0003850 (* rate of exocytosis *)

type qchan = chan(chan)

(* 'communication' channel mediating the receptor binding and signal transduction of Bp_out *)
new communication@com : chan(qchan)

(* promoter channels *)
new prom_Ag1@bindc: qchan
new prom_Bg1@binda: qchan
new prom_Ag2@bindc: qchan
new prom_Bg2@binda: qchan
new prom_Ag3@bindc: qchan
new prom_Bg3@binda: qchan
new prom_Ag4@bindc: qchan
new prom_Bg4@binda: qchan
new prom_Ag5@bindc: qchan
new prom_Bg5@binda: qchan
new prom_Ag6@bindc: qchan
new prom_Bg6@binda: qchan
new prom_Ag7@bindc: qchan
new prom_Bg7@binda: qchan
new prom_Ag8@bindc: qchan
new prom_Bg8@binda: qchan
new prom_Ag9@bindc: qchan
new prom_Bg9@binda: qchan
new prom_Ag10@bindc: qchan
new prom_Bg10@binda: qchan

(* exocytosis channels *)
new pE1@exp: chan
new pE2@exp: chan
new pE3@exp: chan
new pE4@exp: chan
new pE5@exp: chan
new pE6@exp: chan
new pE7@exp: chan
new pE8@exp: chan
new pE9@exp: chan
new pE10@exp: chan


(*****************)
(* Ap: protein A *)
(*****************)
let Ap(prom_Bg:qchan) = (                (* free state *)
 new ua@unbinda: chan
 do !prom_Bg(ua); Ap_bound(prom_Bg, ua)  (* binding to promoter of gene B *)
 or delay@a_deg                          (* degradation *)
)
and Ap_bound(prom_Bg:qchan, ua:chan) =   (* bound state *)
 ?ua; Ap(prom_Bg)                        (* unbinding from B *)

(****************************)
(* Ar: transcript of gene A *)
(****************************)
let Ar(prom_Bg:qchan) =
 do delay@translation; ( Ap(prom_Bg) | Ar(prom_Bg) ) (* translation *)
 or delay@m_deg                                      (* degradation *)

(**************)
(* Ag: gene A *)
(**************)
let Ag(prom_Ag:qchan,prom_Bg:qchan) =                                       (* free state *)
 do delay@transcription_basal; ( Ar(prom_Bg) | Ag(prom_Ag,prom_Bg) )        (* basal transcription*)
 or ?prom_Ag(ub); Ac(prom_Ag, prom_Bg, ub)                                  (* binding to Cp *)
and Ac(prom_Ag:qchan, prom_Bg:qchan, ub:chan) =                             (* activated state Ac *)
 do delay@transcription_active; ( Ar(prom_Bg) | Ac(prom_Ag, prom_Bg, ub) )  (* enhanced transcription *)
 or !ub; Ag(prom_Ag, prom_Bg)                                               (* dissociation from Cp *)

(************************************************)
(* Bp: protein B // Cp: transcription activator *)
(************************************************)
let Bp(pE:chan) = (                       (* intra-cellular state *)
 do ?pE(); Bp_out()                       (* exocytosis *)
 or delay@b_deg                           (* degradation *)
)
and Bp_out() = (                          (* extra-cellular state *)
 do ?communication(prom_Ag); Cp(prom_Ag)  (* conversion to Cp in one of the cells *)
 or delay@b_deg                           (* degradation *)
)
and Cp(prom_Ag:qchan) = (                 (* Cp: free state *)
 new ub@unbindc: chan
 do !prom_Ag(ub); Cp_bound(prom_Ag, ub)   (* binding to promoter of gene A *)
 or delay@c_deg                           (* degradation *)
)
and Cp_bound(prom_Ag:qchan,ub:chan) =     (* bound state *)
 ?ub; Cp(prom_Ag)                         (* dissociation from gene A *)

(****************************)
(* Br: transcript of gene B *)
(****************************)
let Br(pE:chan) =
 do delay@translation; ( Bp(pE) | Br(pE) )  (* translation *)
 or delay@m_deg                             (* degradation *)

(**************)
(* Bg: gene B *)
(**************)
let Bg(prom_Bg:qchan,pE:chan) =                                  (* free state *)
 do delay@transcription_basal; ( Br(pE) | Bg(prom_Bg, pE) )      (* basal transcription *)
 or ?prom_Bg(ua); Ba(prom_Bg, pE, ua)                            (* binding to Ap *)
and Ba(prom_Bg:qchan, pE:chan, ua:chan) =                        (* activated state Ba *)
 do delay@transcription_active; ( Br(pE) | Ba(prom_Bg, pE, ua))  (* enhanced transcription *)
 or !ua; Bg(prom_Bg, pE)                                         (* dissociation from Ap *)

(******************************************************)
(* Communicator: receptor/signal transducer of Bp_out *)
(******************************************************)
let Communicator(prom_Ag:qchan)= !communication(prom_Ag);Communicator(prom_Ag)

(***************************************************************************)
(* Exporter: exocytosis machinery of intra-cellular Bp out of a given cell *)
(***************************************************************************)
let Exporter(pE:chan) = !pE();Exporter(pE)

(********************************************************************************************)
(* Cell: a communicator, an exporter and two copies each of genes A and B constitute a cell *)
(********************************************************************************************)
let Cell(prom_Ag:qchan, prom_Bg:qchan, pE:chan) = (
    Communicator(prom_Ag) | 2 of Ag(prom_Ag,prom_Bg) | 2 of Bg(prom_Bg,pE) | Exporter(pE)
)

(* run simulation with the initial configuration of 500 Bp_out and 10 cells *)
run ( 500 of Bp_out() | Cell(prom_Ag1,prom_Bg1,pE1) | Cell(prom_Ag2,prom_Bg2,pE2) | Cell(prom_Ag3,prom_Bg3,pE3) | Cell(prom_Ag4,prom_Bg4,pE4) | Cell(prom_Ag5,prom_Bg5,pE5) | Cell(prom_Ag6,prom_Bg6,pE6) | Cell(prom_Ag7,prom_Bg7,pE7) | Cell(prom_Ag8,prom_Bg8,pE8) | Cell(prom_Ag9,prom_Bg9,pE9) | Cell(prom_Ag10,prom_Bg10,pE10) )
