# Supplementary material for: Theoretical basis of the community effect in development
Source: BMC Syst Biol. 2011 Apr 17;5:54. doi: 10.1186/1752-0509-5-54 (PMC3105943; doi:10.1186/1752-0509-5-54)
Supplement: Additional file 4 — C code for the community effect model. This C-program was written by EU. In order to run the program, it requires the random number generators (C codes called <gasdev.c>, <nrutil.c> and <ran1.c>) provided in [46] and a C-compiler installed on your computer. It can be opened and read by a standard text editor. [file 1752-0509-5-54-S4.C]

/*****************************************************************************************************************************************/
/* Theoretical basis of the community effect in development                                                                              */
/* Yasushi Saka, Cédric Lhoussaine, Céline Kuttler, Ekkehard Ullner, Marco Thiel                                                         */
/*****************************************************************************************************************************************/
/* Additional file 4                                                                                                                     */
/*****************************************************************************************************************************************/
/* The program calculates individual time traces according to the community effect model.                                                */
/* Detailed discussion and documentation of the model is in the main text of the paper.                                                  */
/* This C-program is written by Ekkehard Ullner, Institute for Complex Systems and Mathematical Biology (ICSMB), University of Aberdeen. */
/* The program requires the random number generators (<gasdev.c>, <nrutil.c>, <ran1.c>) provided in 'Numerical Recipes 3rd edition'.     */
/* It also requires a C compiler installed on your computer.                                                                             */
/* To perform simulations, compile and start the program with a command line, e.g.:                                                      */
/*    gcc -O3 gasdev.c nrutil.c ran1.c Additional_file_4.c -o Additional_file_4.x -lm ; ./Additional_file_4.x                            */
/*****************************************************************************************************************************************/

#include <stdio.h>
#include <math.h>
#include "nr.h"
#include <time.h>
#define N 200


long s,ss;

double gauss(){
double r;
r=(double)gasdev(&s);
return r;
}


main(int nparam, char *cmlpar[]){
  long step,limit,i,j,k,l;
  int st;

 long Ac[N];
 long Ar[N];
 long Ap[N];
 long Ba[N];
 long Br[N];
 long Bpi[N];
 long Cp[N];
 long Bpo;
 long Acm, Arm,Apm,Bam,Brm,Bpim,Cpm;

 double R[N][15];
 double Rs; /* rate of the Bp out degradation - single - not in the R array  */ 
 double RT,rn,sumRi;

 double delta_t,current_time,caltime,stepsafe,lasts;
 double alp1,alp2,bet,gam,dela,delb,delc,deld,delm,kap,eps;
FILE *d1, *d2;
/* for time estimation */


s=time(NULL);
s=-s;
s=s%1000;
ss=s;
printf("seed = %ld\n\n",ss);

/* INITIAL CONDITIONS */

 Bpo=500;
 for (i=0;i<N;i++){
   Ac[i]=0;
   Ar[i]=0;
   Ap[i]=0;
   Ba[i]=0;
   Br[i]=0;
   Bpi[i]=0;
   Cp[i]=0;
 }


/* PARAMETERS */

 alp1=0.000193;
 alp2=0.0347;
 bet=0.0116;
 gam=0.0231;
 dela=0.000347;
 delb=0.000347;
 delc=0.000347;
 deld=0.000347;
 delm=0.00116;
 kap=0.000385;
 eps=0.000000578;

 /* names of the output files */
d1=fopen("com_Gil.dat","w");
d2=fopen("com_Gilshort.dat","w");

 caltime=10000*60;  /* total calculation time  */
 stepsafe=1.0*60.0;  /*  determine the sampling of data storing to avoid huge data files with all events  */

 current_time=0.0;
 step=0;
 lasts=0.0;

 while(current_time<caltime){  /*start stepwise integration */

   if(step%1000000==0) {
     printf("next 1000000 steps done, current time = %lf\n",current_time);
   }
   
   /*  calculate the all state dependent rates (propensities) and sum up to derive the time of the next event */

   RT=0.0;
   Rs=deld*Bpo;
   RT+=Rs;
   for (i=0;i<N;i++){
     R[i][0]=alp1*Cp[i]*(1-Ac[i]);
     R[i][1]=alp2*Ac[i];
     R[i][2]=bet*Ac[i];
     R[i][3]=delm*Ar[i];
     R[i][4]=gam*Ar[i];
     R[i][5]=alp1*Ap[i]*(1-Ba[i]);
     R[i][6]=alp2*Ba[i];
     R[i][7]=dela*Ap[i];
     R[i][8]=bet*Ba[i];
     R[i][9]=delm*Br[i];
     R[i][10]=gam*Br[i];
     R[i][11]=kap*Bpi[i];
     R[i][12]=delb*Bpi[i];
     R[i][13]=eps*Bpo;
     R[i][14]=delc*Cp[i];
     RT=RT+R[i][0]+R[i][1]+R[i][2]+R[i][3]+R[i][4]+R[i][5]+R[i][6]+R[i][7]+R[i][8]+R[i][9]+R[i][10]+R[i][11]+R[i][12]+R[i][13]+R[i][14];
   }

   if(RT!=0.0){
     delta_t=-log(ran1(&s))/RT;
     step++;
   }
   else{
     printf("all substances zero -> all propensities zero -> infinity time step -> break \n");
     break; 
   }

   /* data storing  */

   if(current_time+delta_t>=lasts+stepsafe){
     while(lasts+stepsafe<current_time+delta_t){
       Acm=0;
       Arm=0;
       Apm=0;
       Bam=0;
       Brm=0;
       Bpim=0;
       Cpm=0;
       for (i=0;i<N;i++){
	 Acm+=Ac[i];
	 Arm+=Ar[i];
	 Apm+=Ap[i];
	 Bam+=Ba[i];
	 Brm+=Br[i];
	 Bpim+=Bpi[i];
	 Cpm+=Cp[i];
       }
       
       fprintf(d1,"%lf %ld ",lasts+stepsafe,Bpo);
       fprintf(d2,"%lf %ld %lf %lf %lf %lf %lf %lf %lf ",(lasts+stepsafe)/60.0,Bpo,(double)Acm/(double)N,(double)Arm/(double)N,(double)Apm/(double)N,(double)Bam/(double)N,(double)Brm/(double)N,(double)Bpim/(double)N,(double)Cpm/(double)N);
       for (i=0;i<N;i++){
	 fprintf(d1,"%ld %ld %ld %ld %ld %ld %ld ",Ac[i],Ar[i],Ap[i],Ba[i],Br[i],Bpi[i],Cp[i]);
       }
       for (i=0;i<10;i++){
	 fprintf(d2,"%ld %ld %ld %ld %ld %ld %ld ",Ac[i],Ar[i],Ap[i],Ba[i],Br[i],Bpi[i],Cp[i]);
       }
       fprintf(d1,"\n");
       fprintf(d2,"\n");
       lasts+=stepsafe;
     }
   }

   current_time+=delta_t;

   /* which event happens  */

   rn=ran1(&s);
   sumRi=0.0;
   st=0;
   l=100; /* set to a value, which does not exist as a rate index (in present case 0-16) that in case rate Rs is hit, the other are not active  */
   //printf("rand. nmb %lf \n",rn);
   
   for (i=0;i<N;i++){
     for (j=0;j<15;j++){
       if(sumRi<rn*RT && (sumRi+R[i][j])>=rn*RT){
	 k=i;
	 l=j;
	 st=1;
	 break;
       }
       sumRi+=R[i][j];
     }
     if(st==1)break;
   }

   if(st==0){
     Bpo--;
   }
   if(l==0){
     Ac[k]++;
     Cp[k]--;
   }
   if(l==1){
     Ac[k]--;
     Cp[k]++;
   }
   if(l==2)Ar[k]++;
   if(l==3)Ar[k]--;
   if(l==4)Ap[k]++;
   if(l==5){
     Ap[k]--;
     Ba[k]++;
   }
   if(l==6){
     Ap[k]++;
     Ba[k]--;
   }
   if(l==7)Ap[k]--;
   if(l==8)Br[k]++;
   if(l==9)Br[k]--;
   if(l==10)Bpi[k]++;
   if(l==11){
     Bpi[k]--;
     Bpo++;
   }
   if(l==12)Bpi[k]--;
   if(l==13){
     Bpo--;
     Cp[k]++;
   }
   if(l==14)Cp[k]--;

 } /* end stepwise integration */

 fclose(d1);
 fclose(d2);

 printf("\nN = %d\n",N);
 printf("alpha 1 = %lf\n",alp1);
 printf("alpha 2 = %lf\n", alp2);
 printf("beta = %lf\n",bet);
 printf("gamma = %lf\n",gam);
 printf("delta a = %lf\n",dela);
 printf("delta b = %lf\n",delb);
 printf("delta c = %lf\n",delc);
 printf("delta d = %lf\n",deld);
 printf("delta m = %lf\n",delm);
 printf("kappa = %lf\n",kap);
 printf("epsilon = %.9lf\n",eps);

}
